# Supplementary material for: Assessment of Blue Carbon Storage by Baja California (Mexico) Tidal Wetlands and Evidence for Wetland Stability in the Face of Anthropogenic and Climatic Impacts
Source: Sensors (Basel). 2017 Dec 24;18(1):32. doi: 10.3390/s18010032 (PMC5795378; doi:10.3390/s18010032)
Supplement: Supplementary file 1 [file sensors-18-00032-s001.zip]

Archive with 23 entries (20 files):
- Shapefiles/
- Shapefiles/BM_1972.zip
- __MACOSX/
- __MACOSX/Shapefiles/
- __MACOSX/Shapefiles/._BM_1972.zip
- Shapefiles/BM_2008.zip
- __MACOSX/Shapefiles/._BM_2008.zip
- Shapefiles/BSQ_1972.zip
- __MACOSX/Shapefiles/._BSQ_1972.zip
- Shapefiles/BSQ_2008.zip
- __MACOSX/Shapefiles/._BSQ_2008.zip
- Shapefiles/EPB_1972.zip
- __MACOSX/Shapefiles/._EPB_1972.zip
- Shapefiles/EPB_2008.zip
- __MACOSX/Shapefiles/._EPB_2008.zip
- Shapefiles/ODL_1972.zip
- __MACOSX/Shapefiles/._ODL_1972.zip
- Shapefiles/ODL_2008.zip
- __MACOSX/Shapefiles/._ODL_2008.zip
- Shapefiles/SI_1972.zip
- __MACOSX/Shapefiles/._SI_1972.zip
- Shapefiles/SI_2008.zip
- __MACOSX/Shapefiles/._SI_2008.zip
